# Supplementary material for: DOTAP-Based Hybrid Nanostructured Lipid Carriers for CRISPR–Cas9 RNP Delivery Targeting TGFB1 in Diabetic Nephropathy
Source: Pharmaceutics. 2026 Jan 11;18(1):94. doi: 10.3390/pharmaceutics18010094 (PMC12844644; doi:10.3390/pharmaceutics18010094)
Supplement: Supplementary file 1 [file pharmaceutics-18-00094-s001.zip]

Archive with 1 entries (1 files):
- pharmaceutics-4057661-supplementary.pdf
